# Supplementary material for: Proteomics of early zebrafish embryos
Source: BMC Dev Biol. 2006 Jan 13;6:1. doi: 10.1186/1471-213X-6-1 (PMC1363346; doi:10.1186/1471-213X-6-1)
Supplement: Additional File 1 — Protein identifications. 1 Unique spot identifier (ID) relating to figure 4A. 2 Molecular weight (MW) in kD and isoelectric point (pI) as apparent from the position on the 2D gel. 3 Databases which succeeded in identification are marked by "X". Only the first identification of each protein was included in the statistics. Disregarded identifications are marked by "(X)". 4 Description of protein function or name of homologous proteins. 5 Basis for the description: TIGR Description as assigned by TIGR zfin Protein/gene name assigned by zfin. Vega Protein/gene name assigned by Vega. NCBI Protein/gene name reported at NCBI REFSEQ Protein/gene name from Refseq. BLAST close homologue based on BLAST-search. Ensembl characterizes their orthologue predictions into UBRH (U)nique (B)est (R)eciprocal (H)it. MBRH one of (M)ultiple (B)est (R)eciprocal (H)its. RHS (R)eciprocal (H)it based on (S)ynteny around BRH. HS human, MM mouse, CE C. elegans. 6 MW and pI predicted from the sequence. 7 MOWSE score/threshold score (p < 0.05 of false positives for scores higher than threshold). 8 Peptides matched to identified protein/fingerprint masses searched. 9 Sequence coverage of the matched peptides. 10 (R)oot (M)ean (S)quare error in ppm of predicted versus apparent peptide mass (m/z). 11 Database. 12 Corresponding accession number of identified proteins. 13 Link to sequences and online resources (Ensembl and TIGR only). [file 1471-213X-6-1-S1.xls]

## Sheet: table
1	2		3			4	5	6		7	8	9	10	11	12	13
	apparent		Identified in					predicted			Peptides	Sequence	Error
ID	MW	pI	MSDB	Ensembl	TIGR	Description	based on	MW	pI	Score/Threshold	Matched/Searched	Coverage	RMS	Database	Accession	Link to sequence
1	19	6.21			X	homologue to Natural killer cell enhancing factor	TIGR	45.389	9.01	118/70	11/33	0.29	54	TIGR	TC292230	http://www.tigr.org/docs/tigr-scripts/tgi/tc_report.pl?tc=TC292230&species=zebrafish		1
2	20.678	4.813				Not identifed
3	24.123	6.184	X		X	similarities to homeobox prox 1	BLAST	28.012	5.92	104/74	10/50	0.44	49	MSDB	Q7ZUH1			1
4	25.067	4.598	X	X	X	14-3-3 protein zeta/delta	RHS HS	28.059	4.73	118/58	12/62	0.45	56	Ensembl	ENSDARP00000041959	http://jul2005.archive.ensembl.org/Danio_rerio/protview?peptide=ENSDARP00000041959
5	27.193	6.153			(X)	Vitellogenin 1	TIGR	51.62	9.04	69/70	8/31	0.2	60	TIGR	TC257809	http://www.tigr.org/docs/tigr-scripts/tgi/tc_report.pl?tc=TC257809&species=zebrafish		1
6	27.415	6.288	X	X		S-methyl-5-thioadenosine phosphorylase	UBRH HS	31.984	7.52	84/58	11/32	0.46	55	Ensembl	ENSDARP00000042093	http://nov2004.archive.ensembl.org/Danio_rerio/protview?peptide=ENSDARP00000042093
7	27.415	6.502			(X)	Vitellogenin 1	TIGR	27.675	9.22	98/70	10/50	0.38	40	TIGR	CN167394	http://www.tigr.org/docs/tigr-scripts/tgi/tc_report.pl?tc=CN167394&species=zebrafish		1
8	27.6	6.091	(X)		(X)	Vitellogenin 1	TIGR	27.528	9.11	107/70	9/30	0.35	44	TIGR	CN171979	http://www.tigr.org/docs/tigr-scripts/tgi/tc_report.pl?tc=CN171979&species=zebrafish
9	27.749	5.563	(X)		(X)	Vitellogenin 1	TIGR	27.528	9.11	100/70	11/64	0.43	51	TIGR	CN171979	http://www.tigr.org/docs/tigr-scripts/tgi/tc_report.pl?tc=CN171979&species=zebrafish		1
10	28.764	6.065			(X)	Vitellogenin 1	TIGR	40.167	9.42	95/70	9/28	0.25	73	TIGR	TC257805	http://www.tigr.org/docs/tigr-scripts/tgi/tc_report.pl?tc=TC257805&species=zebrafish
11	30.073	5.398		X		NF-kappa-B essential modulator (NEMO)	RHS	38.039	5.13	67/58	7/29	0.22	72	Ensembl	ENSDARP00000027612	http://jul2005.archive.ensembl.org/Danio_rerio/protview?peptide=ENSDARP00000027612		1
12	30.307	6.383	X	X	X	Vitellogenin 1	REFSEQ	149.825	8.74	72/58	15/51	0.11	54	Ensembl	ENSDARP00000050237	http://jul2005.archive.ensembl.org/Danio_rerio/protview?peptide=ENSDARP00000050237
13	31.297	6.65	X	X	X	Guanine nucleotide-binding protein beta subunit 2-like 1	zfin	25.115	7.55	97/58	9/46	0.59	45	Ensembl	ENSDARP00000061000	http://jul2005.archive.ensembl.org/Danio_rerio/protview?peptide=ENSDARP00000061000		1
14	31.337	6.129		(X)	(X)	Vitellogenin 1	TIGR	29.743	9	108/70	9/29	0.33	43	TIGR	CN324059	http://www.tigr.org/docs/tigr-scripts/tgi/tc_report.pl?tc=CN324059&species=zebrafish
15	32.51	4.464				Not identifed												1
16	34	4.9				Not identifed
17	36.162	4.447				Not identifed												1
18	38.507	6.538		(X)	(X)	Mitochondrial 28S ribosomal protein S22	UBRH HS	34.036	5.57	95/57	13/51	0.4	54	Ensembl	ENSDARP00000027370	http://nov2004.archive.ensembl.org/Danio_rerio/protview?peptide=ENSDARP00000027370
19	39.204	6.741		X	X	Delta-aminolevulinic acid dehydratase	UBRH HS	34.616	7.6	138/57	11/25	NA	54	Ensembl	ENSDARP00000005850	http://nov2004.archive.ensembl.org/Danio_rerio/protview?peptide=ENSDARP00000005850		1
20	41.21	6.028		X	X	Mitochondrial 28S ribosomal protein S22	UBRH HS	34.705	5.79	83/57	9/45	0.18	34	Ensembl	ENSDARP00000027370	http://nov2004.archive.ensembl.org/Danio_rerio/protview?peptide=ENSDARP00000027370
21	41.308	6.828		X	X	UDP-glucose 4-epimerase	UBRH HS	56.928	8.71	140/70	17/61	0.31	43	TIGR	TC247474	http://www.tigr.org/docs/tigr-scripts/tgi/tc_report.pl?tc=TC247474&species=zebrafish		1
22	42.744	5.858		X	X	serine (or cysteine) proteinase inhibitor, clade B, member 1c	MBRH MM	42.915	5.52	79/58	6/11	0.13	68	Ensembl	ENSDARP00000062031	http://jul2005.archive.ensembl.org/Danio_rerio/protview?peptide=ENSDARP00000062031
23	45.058	6.817		(X)	(X)	Sialic acid synthase (N-acetylneuraminate synthase)	UBRH HS	36.859	7.1	97/58	9/30	0.23	41	Ensembl	ENSDARP00000024196	http://nov2004.archive.ensembl.org/Danio_rerio/protview?peptide=ENSDARP00000024196		1
24	45.322	6.929		X	X	Sialic acid synthase (N-acetylneuraminate synthase)	UBRH HS	36.859	7.1	133/58	12/36	0.27	64	Ensembl	ENSDARP00000024196	http://nov2004.archive.ensembl.org/Danio_rerio/protview?peptide=ENSDARP00000024196
25	45.641	6.981		(X)	(X)	Sialic acid synthase (N-acetylneuraminate synthase)	UBRH HS	53.54	8.49	121/70	15/61	0.26	59	TIGR	TC237790	http://www.tigr.org/tigr-scripts/tgi/tc_report.pl?species=zebrafish&tc=TC291585		1
26	46	5.9	(X)	(X)	(X)	sarcolemma associated protein	UBRH HS	43.758	5.82	94/57	9/28	0.22	33	Ensembl	ENSDARP00000024693	http://nov2004.archive.ensembl.org/Danio_rerio/protview?peptide=ENSDARP00000024693
27	46.663	5.777	X	X		creatine kinase, brain	zfin	43.141	5.49	98/58	11/16	0.25	27	Ensembl	ENSDARP00000024900	http://jul2005.archive.ensembl.org/Danio_rerio/protview?peptide=ENSDARP00000024900		1
28	46.826	6.133	X	X	X	sarcolemma associated protein	UBRH HS	43.795	5.76	118/57	12/40	0.28	42	Ensembl	ENSDARP00000024693	http://nov2004.archive.ensembl.org/Danio_rerio/protview?peptide=ENSDARP00000024693
29	48.32	6.705	(X)	(X)	(X)	Vitellogenin 1	TIGR	29.743	9	84/70	8/36	0.31	34	TIGR	CN324059	http://www.tigr.org/docs/tigr-scripts/tgi/tc_report.pl?tc=CN324059&species=zebrafish		1
30	48.942	5.005	X		X	beta actin 1	NCBI	40.832	5	174/74	15/36	0.37	63	MSDB	AAH45313
31	49.861	6.992		X	X	Pyruvate dehydrogenase E1 component alpha subunit	UBRH HS	44.34	8.19	141/58	10/15	0.23	49	Ensembl	ENSDARP00000024338	http://jul2005.archive.ensembl.org/Danio_rerio/protview?peptide=ENSDARP00000024338		1
32	53.464	6.954	X	X	X	Proliferation-associated protein 2G4	UBRH HS	43.566	8.3	77/58	10/53	0.28	36	Ensembl	ENSDARP00000057822	http://jul2005.archive.ensembl.org/Danio_rerio/protview?peptide=ENSDARP00000057822
33	58.024	5.646	(X)		(X)	homologue to Natural killer cell enhancing factor	TIGR	45.389	9.01	145/70	14/44	0.36	42	TIGR	TC292230	http://www.tigr.org/docs/tigr-scripts/tgi/tc_report.pl?tc=TC292230&species=zebrafish		1
34	61.41	6.058	(X)	(X)	(X)	aldehyde dehydrogenase 9 family, member A1 like 1	zfin	57.2	6.58	84/58	8/20	0.16	32	Ensembl	ENSDARP00000053867	http://jul2005.archive.ensembl.org/Danio_rerio/protview?peptide=ENSDARP00000053867
35	61.483	5.25	X	X	X	receptor for activated protein kinase C (RACK1)	NCBI	35.557	7.6	93/74	11/67	0.53	27	MSDB	AAB81617			1
36	61.924	6.542		X		Fascin	MBRH HS	55.462	6.12	109/57	16/86	0.34	33	Ensembl	ENSDARP00000009161	http://nov2004.archive.ensembl.org/Danio_rerio/protview?peptide=ENSDARP00000009161
37	62.146	6.661	X	X	X	adenylosuccinate lyase	UBRH HS	55.818	6.19	98/57	13/61	0.26	47	Ensembl	ENSDARP00000022310	http://nov2004.archive.ensembl.org/Danio_rerio/protview?peptide=ENSDARP00000022310		1
38	63.345	6.216	X	X	X	novel protein similar to proteasome 26S subunit ATPase 1	Vega	49.351	5.97	232/58	20/43	0.45	40	Ensembl	ENSDARP00000063949	http://jul2005.archive.ensembl.org/Danio_rerio/protview?peptide=ENSDARP00000063949
39	63.497	6.476	X	X	X	aldehyde dehydrogenase 9 family, member A1 like 1	zfin	56.081	6.18	118/57	15/65	0.12	35	Ensembl	ENSDARP00000022715	http://nov2004.archive.ensembl.org/Danio_rerio/protview?peptide=ENSDARP00000022715		1
40	63.573	5.986	X			Xaa-Pro dipeptidase	BLAST	55.981	5.93	88/74	14/31	0.32	67	MSDB	Q7SXT5
41	65.2	6.786	X	X	X	Catalase	UBRH HS	59.95	8.12	82/57	17/76	0.13	60	Ensembl	ENSDARP00000013402	http://nov2004.archive.ensembl.org/Danio_rerio/protview?peptide=ENSDARP00000013402		1
42	70.337	4.82	X	X	X	Serine/threonine protein phosphatase 2A, 65 kDa regulatory subunit A	UBRH HS	65.858	4.94	130/57	16/54	0.26	60	Ensembl	ENSDARP00000017693	http://nov2004.archive.ensembl.org/Danio_rerio/protview?peptide=ENSDARP00000017693
43	72.113	6.616		(X)	(X)	Bifunctional purine biosynthesis protein	UBRH HS	59.57	6.2	101/57	16/89	0.28	38	Ensembl	ENSDARP00000024082	http://nov2004.archive.ensembl.org/Danio_rerio/protview?peptide=ENSDARP00000024082		1
44	72.385	6.492		X	X	Bifunctional purine biosynthesis protein	UBRH HS	64.999	6.99	147/58	14/30	0.3	50	Ensembl	ENSDARP00000024082	http://nov2004.archive.ensembl.org/Danio_rerio/protview?peptide=ENSDARP00000024082
45	73.21	6.87		(X)	(X)	Bifunctional purine biosynthesis protein	UBRH HS	64.999	6.99	173/58	16/32	0.34	56	Ensembl	ENSDARP00000024082	http://jul2005.archive.ensembl.org/Danio_rerio/protview?peptide=ENSDARP00000024082		1
46	77.552	6.235		X	X	Heat shock protein 75 kDa, mitochondrial precursor	UBRH HS	44.449	6.35	96/58	13/79	0.35	64	Ensembl	ENSDARP00000028215	http://nov2004.archive.ensembl.org/Danio_rerio/protview?peptide=ENSDARP00000028215
47	77.552	6.144				Not identifed												1
48	78.468	6.832				Not identifed
49	80.351	6.291	X	X	X	Moesin	UBRH HS	67.753	5.78	102/58	16/75	0.3	58	Ensembl	ENSDARP00000017246	http://jul2005.archive.ensembl.org/Danio_rerio/protview?peptide=ENSDARP00000017246		1
50	80.779	6.419		X	X	Propionyl-CoA carboxylase alpha chain, mitochondrial precursor	UBRH HS	68.337	6.59	110/58	15/57	0.27	43	Ensembl	ENSDARP00000020266	http://nov2004.archive.ensembl.org/Danio_rerio/protview?peptide=ENSDARP00000020266
51	81.211	6.135	X	X	X	CTP Synthase	zfin	67.294	6.14	93/58	8/14	0.13	42	Ensembl	ENSDARP00000003186	http://jul2005.archive.ensembl.org/Danio_rerio/protview?peptide=ENSDARP00000003186		1
52	81.976	6.169		X		Ezrin (Villin 2)	RHS MM	70.644	8.8	125/57	19/40	0.06	41	Ensembl	ENSDARP00000011875	http://nov2004.archive.ensembl.org/Danio_rerio/protview?peptide=ENSDARP00000011875
53	82.977	5.089	X	X	X	protein disulfide isomerase-associated 4	UBRH HS	72.878	5.06	164/58	19/52	0.31	51	Ensembl	ENSDARP00000018458	http://jul2005.archive.ensembl.org/Danio_rerio/protview?peptide=ENSDARP00000018458		1
54	85.042	5.617	(X)	(X)	(X)	protein disulfide isomerase-associated 4	zfin	72.878	5.06	87/58	13/47	0.2	60	Ensembl	ENSDARP00000018458	http://jul2005.archive.ensembl.org/Danio_rerio/protview?peptide=ENSDARP00000018458
55	97.174	6.735	X		X	Similar to sarcosine dehydrogenase	NCBI	75.561	6.04	101/74	11/28	0.22	35	MSDB	Q7ZTU7			1
56	104.043	5.202	X	X	X	Heat shock 70 kDa protein 4	RHS HS	92.074	5.35	188/58	19/35	0.28	30	Ensembl	ENSDARP00000026086	http://jul2005.archive.ensembl.org/Danio_rerio/protview?peptide=ENSDARP00000026086
57	107.224	5.332		X	X	Alanyl tRNA Synthetase	MBRH CE	83.466	5.17	115/58	17/60	0.25	58	Ensembl	ENSDARP00000060672	http://jul2005.archive.ensembl.org/Danio_rerio/protview?peptide=ENSDARP00000060672		1
